# Supplementary material for: 4-(2,3-Dihydroxybenzyl­ideneamino)-3-methyl-1H-1,2,4-triazol-5(4H)-one
Source: Acta Crystallogr Sect E Struct Rep Online. 2009 Nov 7;65(Pt 12):o3039. doi: 10.1107/S1600536809045772 (PMC2972010; doi:10.1107/S1600536809045772)
Supplement: Supplementary file 2 [file e-65-o3039-Isup2.hkl]

#
# h,k,l, Fc-squared, Fo-squared, sigma(Fo-squared) and status flag
#
data_I
_shelx_title ' TEST STRUCTURE D:\DATA\ISIK3\ISIK3'
_shelx_refln_list_code          4
_shelx_F_calc_maximum      178.12
_exptl_crystal_F_000       488.00
_reflns_d_resolution_high  0.8110
 
loop_
 _symmetry_equiv_pos_as_xyz
 'x, y, z'
 '-x, y, -z'
 'x+1/2, y+1/2, z'
 '-x+1/2, y+1/2, -z'
 
_cell_length_a    13.9444
_cell_length_b     6.2551
_cell_length_c    11.8816
_cell_angle_alpha  90.000
_cell_angle_beta   93.857
_cell_angle_gamma  90.000
 
_shelx_F_squared_multiplier     1.000
 
loop_
 _refln_index_h
 _refln_index_k
 _refln_index_l
 _refln_F_squared_calc
 _refln_F_squared_meas
 _refln_F_squared_sigma
 _refln_observed_status
   2   0   0      505.24      594.99      5.89 o
   4   0   0     2681.96     2923.23     40.69 o
   6   0   0        0.25        3.25      1.24 o
   8   0   0      142.21      137.91      2.83 o
  10   0   0      281.45      349.16      2.46 o
  12   0   0       89.98      116.40      2.21 o
  14   0   0        8.40        7.88      1.39 o
  16   0   0        4.85        6.57      1.55 o
   1   1   0      208.76      196.72     18.16 o
   3   1   0     5807.73     5630.57    150.75 o
   5   1   0      693.73      729.27      8.76 o
   7   1   0     3195.52     3316.01     35.69 o
   9   1   0      319.53      300.59      4.00 o
  11   1   0       78.22       90.64      2.74 o
  13   1   0       45.74       43.21      1.19 o
  15   1   0       21.60       23.05      1.26 o
  17   1   0       71.48       70.75      1.96 o
   0   2   0     2774.19     2995.51     39.82 o
   2   2   0      148.41      160.66      5.15 o
   4   2   0      106.71       96.24      1.65 o
   6   2   0     1081.56     1234.01     10.47 o
   8   2   0       55.75       53.58      2.66 o
  10   2   0      332.64      328.37      4.53 o
  12   2   0       74.69       75.61      1.29 o
  14   2   0       22.26       21.86      1.21 o
  16   2   0       48.60       48.30      2.90 o
   1   3   0      377.27      438.00     15.52 o
   3   3   0      547.60      411.65      9.77 o
   5   3   0      246.49      250.46     32.31 o
   7   3   0        5.91       10.10      1.42 o
   9   3   0      238.49      237.90      3.96 o
  11   3   0      150.30      136.13      1.40 o
  13   3   0       69.59       60.75      1.45 o
  15   3   0       21.27       19.06      1.46 o
   0   4   0      892.48      947.50      6.71 o
   2   4   0      377.57      299.76     18.92 o
   4   4   0      267.33      276.85      8.64 o
   6   4   0      220.43      157.86     11.34 o
   8   4   0       18.85       17.38      1.45 o
  10   4   0       92.17       90.74      2.09 o
  12   4   0       37.33       32.71      1.45 o
  14   4   0        5.18        3.48      1.30 o
   1   5   0      124.94      124.09      8.39 o
   3   5   0      290.86      266.89      9.61 o
   5   5   0      898.07      954.42     25.59 o
   7   5   0       49.07       48.78      2.02 o
   9   5   0       45.03       45.82      1.63 o
  11   5   0       10.42       11.89      1.75 o
  13   5   0       36.02       34.88      2.84 o
   0   6   0      342.99      364.09      4.57 o
   2   6   0      238.76      249.79      3.92 o
   4   6   0       61.72       60.32      1.47 o
   6   6   0        7.13        7.52      1.68 o
   8   6   0       14.97       17.92      3.34 o
  10   6   0       18.52       21.58      1.90 o
   1   7   0      128.34      141.16      2.73 o
   3   7   0       51.70       53.63      1.80 o
   5   7   0       18.92       19.18      2.28 o
   7   7   0       29.71       32.43      1.75 o
 -16   0   1       49.77       50.91      1.70 o
 -14   0   1        1.66        2.70      1.57 o
 -12   0   1        0.01        2.45      1.31 o
 -10   0   1        2.41        1.83      1.46 o
  -8   0   1     1121.15      921.89     10.50 o
  -6   0   1     1761.28     2018.77      6.19 o
  -4   0   1     2283.61     2117.24      7.34 o
  -2   0   1      213.44      245.81      3.55 o
   0   0   1       32.20       75.94      4.25 o
   2   0   1      147.39      144.75      3.08 o
   4   0   1      483.18      502.01      4.03 o
   6   0   1     4360.62     4341.54     16.39 o
   8   0   1       45.39       42.36     15.87 o
  10   0   1       48.37       64.19      1.52 o
  12   0   1      295.64      277.78      8.29 o
  14   0   1      255.34      228.79     14.52 o
  16   0   1       79.09       73.72      1.85 o
 -17   1   1       65.78       62.72      1.51 o
 -15   1   1       73.10       79.01      1.95 o
 -13   1   1       72.22       80.68      1.40 o
 -11   1   1      246.00      239.66      3.78 o
  -9   1   1      391.74      419.39      4.50 o
  -7   1   1      654.73      729.16     18.72 o
  -5   1   1        5.13        8.39      0.98 o
  -3   1   1    17033.82    16364.66    309.14 o
  -1   1   1     2453.58     2359.42     30.44 o
   1   1   1     9235.96     9626.07    150.08 o
   3   1   1      172.77      172.40      4.51 o
   5   1   1     1115.40     1181.80      6.80 o
   7   1   1      503.90      516.82      8.47 o
   9   1   1       46.93       54.21      1.19 o
  11   1   1       54.83       44.18      1.67 o
  13   1   1      189.47      197.21      3.89 o
  15   1   1      299.17      302.81      6.44 o
 -16   2   1       57.25       56.30      1.43 o
 -14   2   1       26.65       29.68      2.31 o
 -12   2   1       16.86       16.81      1.10 o
 -10   2   1      147.64      148.71      3.53 o
  -8   2   1      231.07      251.43      2.83 o
  -6   2   1       24.69       33.78      2.28 o
  -4   2   1     3228.03     2719.14    178.35 o
  -2   2   1     1687.36     1557.58    194.93 o
   0   2   1       54.53       79.00     11.55 o
   2   2   1     1722.14     1895.22     44.23 o
   4   2   1     3098.50     2972.13     45.80 o
   6   2   1      709.07      714.39      5.29 o
   8   2   1     1087.60     1080.97     16.54 o
  10   2   1      111.93      118.22      1.78 o
  12   2   1       53.58       56.57      1.19 o
  14   2   1      227.78      224.93      2.55 o
  16   2   1       21.36       19.62      1.18 o
 -15   3   1       19.18       20.96      1.67 o
 -13   3   1      122.18      117.33      7.36 o
 -11   3   1      299.40      289.07      5.78 o
  -9   3   1      109.65       97.34      7.62 o
  -7   3   1       18.52       13.46      1.13 o
  -5   3   1       14.80        7.98      1.44 o
  -3   3   1      917.73      920.54     74.59 o
  -1   3   1        3.04        1.69      1.14 o
   1   3   1      623.66      624.25      7.43 o
   3   3   1      309.61      430.28     22.12 o
   5   3   1      262.41      262.23      6.17 o
   7   3   1       50.08       46.50      1.49 o
   9   3   1       17.97       14.76      1.07 o
  11   3   1      272.65      264.20     13.76 o
  13   3   1       46.36       43.01      1.30 o
  15   3   1       54.49       55.35      1.43 o
 -14   4   1       44.68       44.16      2.04 o
 -12   4   1        2.50        3.25      1.31 o
 -10   4   1      137.42      127.80     14.78 o
  -8   4   1      186.56      184.10      1.86 o
  -6   4   1      667.40      551.12      8.62 o
  -4   4   1      341.84      383.36      2.33 o
  -2   4   1        6.43       12.62      1.27 o
   0   4   1      486.14      477.97      6.55 o
   2   4   1      349.17      339.44     11.52 o
   4   4   1      322.23      301.16     14.81 o
   6   4   1        5.64        4.91      2.27 o
   8   4   1      242.81      230.56      5.49 o
  10   4   1      184.32      166.83      3.10 o
  12   4   1       56.67       47.69      1.85 o
  14   4   1        8.68        6.56      1.46 o
 -13   5   1       20.12       24.25      1.70 o
 -11   5   1        0.15        0.44      1.33 o
  -9   5   1       23.25       22.18      1.92 o
  -7   5   1      334.57      327.18      3.80 o
  -5   5   1      231.44      267.98      8.56 o
  -3   5   1      689.79      734.35     24.23 o
  -1   5   1       18.10       20.28      1.78 o
   1   5   1       11.13        9.81      1.56 o
   3   5   1      291.73      259.53      4.76 o
   5   5   1       31.88       30.18      1.42 o
   7   5   1      259.68      279.69      5.67 o
   9   5   1       10.93       13.26      2.03 o
  11   5   1       11.46       11.96      1.78 o
 -10   6   1       61.15       59.56     20.05 o
  -8   6   1       18.77       24.58      1.69 o
  -6   6   1       17.45       23.18      1.28 o
  -4   6   1       16.72       14.07      1.08 o
  -2   6   1      441.65      463.16     11.44 o
   0   6   1      385.80      388.99      4.47 o
   2   6   1      478.87      462.38     43.27 o
   4   6   1      145.46      125.72      4.10 o
   6   6   1       18.96       19.22      1.70 o
   8   6   1       36.97       35.82      5.27 o
  10   6   1      104.77      124.36      3.11 o
  -7   7   1       10.76       11.67      2.46 o
  -5   7   1       14.62       13.51      1.50 o
  -3   7   1        4.08        4.66      1.14 o
  -1   7   1       63.62       54.03     13.06 o
   1   7   1       36.89       37.80      1.95 o
   3   7   1        7.80        9.14      1.73 o
   5   7   1       20.41       24.75      2.38 o
   7   7   1       37.36       48.06      2.41 o
 -16   0   2        4.56        3.19      1.54 o
 -14   0   2       75.81       78.58      2.23 o
 -12   0   2      154.79      152.46      2.80 o
 -10   0   2     1926.71     2035.06     43.27 o
  -8   0   2      440.33      300.69      4.34 o
  -6   0   2       30.90       42.44      1.46 o
  -4   0   2     6778.93     6565.86     24.01 o
  -2   0   2    17048.57    16087.99    219.36 o
   0   0   2     8866.23     9458.58     29.64 o
   2   0   2       21.69       42.56      2.66 o
   4   0   2     2928.71     3139.28     47.04 o
   6   0   2      136.65      130.57      2.20 o
   8   0   2       85.80      104.26      1.70 o
  10   0   2      250.27      235.98      8.22 o
  12   0   2       16.81       18.17      1.38 o
  14   0   2       54.67       55.02      1.84 o
  16   0   2       24.40       23.36      1.90 o
 -17   1   2       14.84       16.67      1.21 o
 -15   1   2       21.34       23.67      1.38 o
 -13   1   2       23.66       22.01      1.08 o
 -11   1   2       35.11       39.03      1.75 o
  -9   1   2      431.90      348.33      4.41 o
  -7   1   2      741.58      836.69     10.69 o
  -5   1   2       39.24       35.52      5.02 o
  -3   1   2    31727.54    32061.20    410.30 o
  -1   1   2      127.59      155.41      2.89 o
   1   1   2      370.19      388.32     10.33 o
   3   1   2       47.14       33.64      1.99 o
   5   1   2      377.83      411.39      4.83 o
   7   1   2      650.15      693.31      7.81 o
   9   1   2      341.42      328.43      9.18 o
  11   1   2      110.97      116.37      1.83 o
  13   1   2       28.49       29.06      1.17 o
  15   1   2      374.86      385.65      5.79 o
 -16   2   2       12.19       11.87      1.24 o
 -14   2   2       52.47       52.38      2.09 o
 -12   2   2      126.46      122.60      1.89 o
 -10   2   2       11.89       12.94      1.24 o
  -8   2   2        6.37        7.33      1.02 o
  -6   2   2     1058.78     1011.49      6.68 o
  -4   2   2      531.24      508.12      8.96 o
  -2   2   2     2486.26     2124.42    121.72 o
   0   2   2     1878.00     1902.39     20.48 o
   2   2   2     1020.86     1111.62     15.98 o
   4   2   2     3096.41     2981.39    346.99 o
   6   2   2      247.85      254.20      4.66 o
   8   2   2      858.67      864.13     17.65 o
  10   2   2      372.73      359.29      5.30 o
  12   2   2       81.50       83.65      1.91 o
  14   2   2       56.15       50.42      3.38 o
  16   2   2       41.75       39.80      1.34 o
 -15   3   2        5.55        4.37      1.20 o
 -13   3   2       46.89       47.11      1.15 o
 -11   3   2       18.74       18.05      1.13 o
  -9   3   2       56.74       57.44      1.99 o
  -7   3   2       48.71       63.54      1.25 o
  -5   3   2       22.87       26.39      1.43 o
  -3   3   2      466.95      409.66     31.72 o
  -1   3   2      172.71      259.49     16.86 o
   1   3   2      623.89      666.25     14.22 o
   3   3   2     1216.70     1264.55     34.69 o
   5   3   2      262.97      269.35      6.94 o
   7   3   2      156.23      128.56      3.62 o
   9   3   2       14.01       14.49      1.09 o
  11   3   2      156.08      130.61      2.37 o
  13   3   2       35.65       31.48      2.44 o
  15   3   2       34.04       30.67      1.90 o
 -14   4   2       78.66       76.64      1.83 o
 -12   4   2       46.12       49.30      1.48 o
 -10   4   2       23.04       19.62      1.31 o
  -8   4   2      435.68      459.80     13.49 o
  -6   4   2      445.38      427.20     12.51 o
  -4   4   2      271.01      292.90      4.46 o
  -2   4   2       79.88       98.83      1.55 o
   0   4   2      204.72      212.13     11.10 o
   2   4   2      598.53      675.22     48.44 o
   4   4   2      236.58      259.38     25.28 o
   6   4   2      238.37      254.74      8.97 o
   8   4   2      213.15      213.59     17.50 o
  10   4   2       45.56       37.75      1.51 o
  12   4   2       63.95       58.29      1.66 o
  14   4   2       15.09       15.57      1.87 o
 -13   5   2       25.28       28.10      1.57 o
 -11   5   2       10.20       14.23      1.36 o
  -9   5   2       15.24       14.24      1.76 o
  -7   5   2       20.70       16.50      2.52 o
  -5   5   2      745.27      759.86     14.06 o
  -3   5   2       89.10       84.32      9.49 o
  -1   5   2      131.15      117.95     13.06 o
   1   5   2        6.57        9.80      1.82 o
   3   5   2      245.38      239.23     11.10 o
   5   5   2      168.50      189.88      4.86 o
   7   5   2       28.15       22.58      1.58 o
   9   5   2       39.43       46.80      1.52 o
  11   5   2       52.35       61.79      3.57 o
 -10   6   2       23.72       21.21      2.07 o
  -8   6   2       91.87       87.92      1.67 o
  -6   6   2       36.08       36.94      3.15 o
  -4   6   2       12.56       13.73      1.11 o
  -2   6   2       86.67       84.48      3.24 o
   0   6   2      108.23      104.04      9.64 o
   2   6   2      261.53      258.67      2.78 o
   4   6   2       74.85       83.72      3.16 o
   6   6   2       46.84       47.69      1.82 o
   8   6   2       12.44       12.47      2.79 o
  10   6   2      126.60      117.77      6.19 o
  -5   7   2       25.54       23.39      1.64 o
  -3   7   2      143.65      140.79      9.40 o
  -1   7   2      269.86      286.40      3.68 o
   1   7   2       94.37       95.72      5.73 o
   3   7   2       12.46       10.17      2.33 o
   5   7   2       37.41       35.90      2.49 o
 -16   0   3       24.92       28.97      2.25 o
 -14   0   3       51.41       57.30      2.27 o
 -12   0   3        3.23        3.57      1.44 o
 -10   0   3       46.30       79.25      2.26 o
  -8   0   3      106.71       65.52      4.77 o
  -6   0   3       81.89       60.06      1.51 o
  -4   0   3        1.99        8.56      1.54 o
  -2   0   3       54.65       52.26      1.94 o
   0   0   3     1225.25     1154.81      8.32 o
   4   0   3     2812.82     2718.74      7.88 o
   6   0   3      474.66      470.12     11.48 o
   8   0   3      209.22      193.19      3.97 o
  10   0   3      512.11      552.10     17.06 o
  12   0   3     2878.87     2881.92    109.29 o
  14   0   3       12.98       12.49      1.90 o
  16   0   3      188.41      187.32     10.90 o
 -15   1   3       10.65        8.91      1.23 o
 -13   1   3      183.38      185.95      2.80 o
 -11   1   3       88.50       78.26      1.74 o
  -9   1   3      247.36      285.80      2.40 o
  -7   1   3      415.22      351.06     12.80 o
  -5   1   3      477.25      470.45     12.20 o
  -3   1   3     5783.08     5838.96    100.58 o
  -1   1   3     1919.99     1709.32    132.18 o
   1   1   3     1116.25     1170.80      9.48 o
   3   1   3     5129.45     5405.03     72.94 o
   5   1   3     1512.19     1442.23     43.98 o
   7   1   3      266.51      264.35      3.46 o
   9   1   3      133.72      131.92      1.42 o
  11   1   3      231.08      206.08      7.52 o
  13   1   3       13.95       12.16      1.16 o
  15   1   3      165.17      160.98      7.27 o
 -16   2   3       70.17       72.26      2.32 o
 -14   2   3       70.22       68.79      1.82 o
 -12   2   3       48.05       50.79      1.35 o
 -10   2   3       17.69       18.66      1.17 o
  -8   2   3      167.55      165.89      2.06 o
  -6   2   3     7947.89     7677.31    123.30 o
  -4   2   3      216.61      232.64     10.87 o
  -2   2   3      251.26      301.30      3.74 o
   0   2   3      353.19      418.00      8.08 o
   2   2   3      616.23      601.44     21.23 o
   4   2   3      141.41      171.41     10.29 o
   6   2   3      320.39      331.61     10.35 o
   8   2   3      120.26      133.06      3.99 o
  10   2   3      138.45      129.09      6.04 o
  12   2   3       27.88       24.22      1.09 o
  14   2   3       44.92       50.47      1.56 o
 -15   3   3        3.29        4.61      1.18 o
 -13   3   3       95.72       95.59      1.55 o
 -11   3   3      233.16      244.69      4.81 o
  -9   3   3      811.17      778.81      6.41 o
  -7   3   3      141.93      120.36      3.24 o
  -5   3   3      167.79      164.76      7.37 o
  -3   3   3      114.35      105.79      6.55 o
  -1   3   3      777.50      753.19     19.25 o
   1   3   3     3236.54     3539.98     92.22 o
   3   3   3      206.06      212.23      2.15 o
   5   3   3      296.11      281.53     10.15 o
   7   3   3      283.77      298.98     15.12 o
   9   3   3      467.04      494.65     16.45 o
  11   3   3      114.99      110.07      2.36 o
  13   3   3        8.07       10.14      1.33 o
  15   3   3        3.90        5.08      1.61 o
 -14   4   3        9.45        9.49      1.68 o
 -12   4   3        6.48        6.19      1.24 o
 -10   4   3       63.46       63.43      1.35 o
  -8   4   3      757.64      779.54     15.73 o
  -6   4   3      529.06      526.72     19.60 o
  -4   4   3       64.33       82.45      8.47 o
  -2   4   3       96.60      124.39      5.90 o
   0   4   3      322.05      271.52     20.10 o
   2   4   3       31.89       36.05      2.88 o
   4   4   3      236.49      234.99     11.75 o
   6   4   3       38.11       44.70      1.49 o
   8   4   3       63.60       65.88      2.88 o
  10   4   3       87.33       79.50      3.89 o
  12   4   3      115.45      114.78      2.05 o
  14   4   3       12.20       13.55      2.11 o
 -11   5   3       21.85       17.90      1.30 o
  -9   5   3        6.23        8.07      1.35 o
  -7   5   3       29.71       32.15      1.70 o
  -5   5   3      257.25      263.28      4.27 o
  -3   5   3      171.03      162.24      1.95 o
  -1   5   3       43.16       42.65      1.45 o
   1   5   3      135.85      142.39      2.61 o
   3   5   3       21.50       21.44      1.98 o
   5   5   3      108.49       94.21     11.11 o
   7   5   3      427.55      405.59     20.45 o
   9   5   3       31.54       45.59      1.93 o
  11   5   3       25.67       25.06      1.89 o
 -10   6   3       29.59       27.05      2.76 o
  -8   6   3       11.59       12.03      1.27 o
  -6   6   3       47.38       50.31      2.67 o
  -4   6   3      100.05      100.44      1.54 o
  -2   6   3      164.54      166.53      6.57 o
   0   6   3      276.47      279.12      7.19 o
   2   6   3        8.85        9.75      1.85 o
   4   6   3      101.96       93.99      2.44 o
   6   6   3        7.24        8.03      2.94 o
   8   6   3        1.28        2.03      1.70 o
  -5   7   3       13.65       12.67      1.36 o
  -3   7   3       81.82       86.34      4.83 o
  -1   7   3       87.15       94.95      7.62 o
   1   7   3       12.42       14.48      2.26 o
   3   7   3       72.00       65.21      2.69 o
   5   7   3       48.01       47.05      2.59 o
 -16   0   4       12.91       15.42      2.94 o
 -14   0   4       71.36       73.92      1.66 o
 -12   0   4      291.24      254.70      4.18 o
 -10   0   4       82.68      101.26      1.85 o
  -8   0   4       55.56       37.20      2.29 o
  -6   0   4      251.77      280.26      2.25 o
  -4   0   4      373.97      409.99      3.80 o
  -2   0   4      403.93      361.05      5.66 o
   0   0   4        2.29        1.73      2.61 o
   4   0   4      323.94      310.26      3.80 o
   6   0   4      260.57      270.20      8.03 o
   8   0   4      620.72      701.72     17.14 o
  10   0   4      174.18      166.84     10.58 o
  12   0   4       32.30       32.87      2.77 o
  14   0   4        0.69        0.92      1.43 o
  16   0   4       51.90       52.79      2.09 o
 -15   1   4       21.91       22.90      1.65 o
 -13   1   4       64.68       63.21      1.58 o
 -11   1   4        1.62        2.50      0.97 o
  -9   1   4       71.10       65.48      1.44 o
  -7   1   4      321.24      337.00     23.73 o
  -5   1   4     2068.14     1882.00     12.15 o
  -3   1   4      290.26      269.75     11.33 o
  -1   1   4      339.92      350.23      8.70 o
   1   1   4     1262.93     1433.13      8.68 o
   3   1   4      150.06      188.92      2.31 o
   5   1   4     2205.17     2374.92     52.11 o
   7   1   4      942.04      989.37     16.79 o
   9   1   4      695.79      727.81     16.36 o
  11   1   4       94.33       99.68      4.46 o
  13   1   4      432.20      433.33      6.68 o
  15   1   4       75.72       78.45      1.39 o
 -16   2   4        2.92        4.46      1.20 o
 -14   2   4        6.58        8.55      1.20 o
 -12   2   4      158.03      164.68      4.83 o
 -10   2   4      213.99      201.61      3.87 o
  -8   2   4       95.22       90.23      3.56 o
  -6   2   4     3930.34     3827.32     19.43 o
  -4   2   4      580.52      683.42     15.12 o
  -2   2   4      855.23     1098.60     25.39 o
   0   2   4      944.97      855.01     82.06 o
   2   2   4       40.18       49.48      1.93 o
   4   2   4      474.16      502.01      3.07 o
   6   2   4      207.10      175.08      3.72 o
   8   2   4       62.12       51.46      4.54 o
  10   2   4       11.93       16.12      1.09 o
  12   2   4       33.81       36.37      1.36 o
  14   2   4        7.05        9.09      1.25 o
 -15   3   4       17.98       20.18      1.27 o
 -13   3   4       18.19       16.56      1.21 o
 -11   3   4      240.49      258.98      5.98 o
  -9   3   4      110.09      122.44      3.41 o
  -7   3   4      289.81      291.23      3.71 o
  -5   3   4       65.01       62.31      9.26 o
  -3   3   4      212.86      305.67      2.13 o
  -1   3   4     1459.87     1378.05     10.53 o
   1   3   4     2110.38     1949.09    268.96 o
   3   3   4      190.31      230.39      7.08 o
   5   3   4       75.96       88.07      3.19 o
   7   3   4      513.56      476.99     21.94 o
   9   3   4       12.37       10.58      1.24 o
  11   3   4      168.47      166.10      8.22 o
  13   3   4      119.14      139.37      5.56 o
 -14   4   4        7.43        8.81      1.48 o
 -12   4   4       31.65       30.02      1.78 o
 -10   4   4       83.48       81.27      1.37 o
  -8   4   4      418.06      400.55     26.01 o
  -6   4   4       42.27       47.09      1.43 o
  -4   4   4      115.35       81.23      1.64 o
  -2   4   4      230.01      279.36      6.66 o
   0   4   4      268.38      296.53      2.74 o
   2   4   4      395.89      410.34      5.67 o
   4   4   4      329.16      313.18      3.09 o
   6   4   4      348.75      412.85     15.41 o
   8   4   4      377.75      364.66      2.68 o
  10   4   4       98.01       97.30     13.81 o
  12   4   4        1.37        5.23      2.09 o
 -11   5   4       20.39       22.61      1.48 o
  -9   5   4       22.00       19.96      1.47 o
  -7   5   4      105.82      105.93      2.12 o
  -5   5   4       81.04       77.58      1.31 o
  -3   5   4      184.38      164.65      2.98 o
  -1   5   4      131.06      115.27     11.01 o
   1   5   4       47.20       51.88      3.29 o
   3   5   4      107.70      108.67      3.04 o
   5   5   4      222.93      168.03      2.64 o
   7   5   4      178.40      200.25      7.23 o
   9   5   4      306.30      307.00     14.42 o
  11   5   4      104.57      100.83      1.93 o
 -10   6   4       19.97       18.38      1.31 o
  -8   6   4       12.61        9.84      1.26 o
  -6   6   4       41.83       41.78      1.83 o
  -4   6   4        9.95       10.84      1.28 o
  -2   6   4       25.67       27.35      4.89 o
   0   6   4      102.73      101.05      1.77 o
   2   6   4      230.91      241.74     15.75 o
   4   6   4      148.11      136.91      2.69 o
   6   6   4       16.45       14.03      2.21 o
   8   6   4       39.59       37.28      3.34 o
  -5   7   4       14.07       16.18      1.28 o
  -3   7   4       77.33       77.11      2.41 o
  -1   7   4      102.05      111.58      4.75 o
   1   7   4       13.51       15.66      1.98 o
   3   7   4       13.97       13.33      2.41 o
   5   7   4        0.15       -1.68      2.38 o
 -16   0   5        0.04       -0.29      1.57 o
 -14   0   5        0.72        3.44      1.42 o
 -12   0   5       26.44       24.27      1.51 o
 -10   0   5       25.31       21.10      1.34 o
  -8   0   5      300.58      314.42      2.27 o
  -6   0   5      508.78      407.77      7.59 o
  -4   0   5      444.48      520.48      3.01 o
  -2   0   5       27.67       25.33      2.57 o
   0   0   5     2789.89     2799.96      9.78 o
   4   0   5     2290.03     2479.97      9.43 o
   6   0   5      167.81      185.34      3.27 o
   8   0   5       12.31        7.08      1.78 o
  10   0   5      546.90      576.61      5.52 o
  12   0   5     1162.19     1214.50     50.12 o
  14   0   5        8.88        6.31      1.71 o
 -15   1   5       50.14       50.52      1.30 o
 -13   1   5       11.93       11.85      1.39 o
 -11   1   5       20.17       21.70      1.01 o
  -9   1   5      173.99      165.22      4.30 o
  -7   1   5      173.24      161.62      3.05 o
  -5   1   5      911.57      741.43     87.44 o
  -3   1   5       73.49       51.56      5.36 o
  -1   1   5      340.96      273.05     35.90 o
   1   1   5      422.37      368.11      4.16 o
   3   1   5       11.59       16.42      1.71 o
   5   1   5       45.22       46.36      4.85 o
   7   1   5      198.89      204.56      4.74 o
   9   1   5     1941.40     1853.43     42.33 o
  11   1   5      190.90      189.42      6.73 o
  13   1   5      101.82      108.38      2.99 o
  15   1   5       82.14       82.04      1.89 o
 -14   2   5      106.50      114.82      1.38 o
 -12   2   5      126.78      117.64      5.26 o
 -10   2   5      328.95      338.25      3.86 o
  -8   2   5      329.21      320.00      4.49 o
  -6   2   5      438.70      457.83     12.24 o
  -4   2   5      488.95      477.53      5.54 o
  -2   2   5     1034.16     1072.64     12.40 o
   0   2   5     1251.20     1298.90     27.49 o
   2   2   5       23.42       22.48      1.64 o
   4   2   5      323.25      332.29      5.73 o
   6   2   5      872.30      959.21      7.20 o
   8   2   5      344.58      357.57     10.86 o
  10   2   5      149.32      142.68      5.38 o
  12   2   5       40.55       41.58      1.82 o
  14   2   5       18.88       21.88      1.45 o
 -15   3   5        7.36        5.54      1.17 o
 -13   3   5       69.95       69.49      1.41 o
 -11   3   5      346.22      357.42     13.13 o
  -9   3   5     1649.01     1611.28     29.49 o
  -7   3   5       55.78       64.29      1.24 o
  -5   3   5       89.21      128.58      2.88 o
  -3   3   5      132.84      150.06      3.91 o
  -1   3   5       81.84       70.03      1.64 o
   1   3   5       44.11       45.98      1.56 o
   3   3   5      105.19      117.47      3.16 o
   5   3   5      261.56      255.59     11.13 o
   7   3   5      433.18      431.08      9.63 o
   9   3   5       18.82       20.72      1.46 o
  11   3   5       40.35       43.10      2.24 o
  13   3   5      156.17      157.74      8.02 o
 -12   4   5       35.23       35.24      1.77 o
 -10   4   5       91.85       86.99      1.65 o
  -8   4   5      126.69      132.30      5.12 o
  -6   4   5       63.07       55.05      1.34 o
  -4   4   5       34.51       23.65      1.20 o
  -2   4   5      794.36      853.09     33.92 o
   0   4   5       95.32       92.45      1.76 o
   2   4   5       88.52       85.79      3.57 o
   4   4   5      273.19      261.58      2.94 o
   6   4   5      100.91      100.10      2.94 o
   8   4   5       38.34       31.63      2.08 o
  10   4   5       82.06       89.71      1.88 o
  12   4   5       11.03        9.76      1.82 o
 -11   5   5       10.39       11.15      1.46 o
  -9   5   5       28.84       31.62      1.49 o
  -7   5   5       22.59       18.49      1.17 o
  -5   5   5       77.70       79.03      3.29 o
  -3   5   5       18.50       22.50      1.06 o
  -1   5   5      110.19       98.68      6.08 o
   1   5   5        1.56        1.25      1.28 o
   3   5   5      105.27       96.38      2.39 o
   5   5   5      118.50      101.81      2.34 o
   7   5   5      687.81      674.45      4.23 o
   9   5   5       51.52       53.83      2.44 o
  11   5   5       20.06       22.94      1.90 o
  -8   6   5        6.03        7.63      1.19 o
  -6   6   5        3.49        3.77      1.33 o
  -4   6   5        7.96        8.47      1.04 o
  -2   6   5       15.57       14.73      1.31 o
   0   6   5       77.76       72.67      2.69 o
   2   6   5       84.93       82.39      2.51 o
   4   6   5      108.18      107.76      3.24 o
   6   6   5       49.44       43.11      3.14 o
   8   6   5       47.06       44.94      3.36 o
  -3   7   5       61.44       63.22      2.77 o
  -1   7   5        3.60        3.95      1.61 o
   1   7   5       52.97       55.25      2.88 o
   3   7   5       10.86        5.65      2.36 o
 -16   0   6        6.53        6.11      1.65 o
 -14   0   6       10.87       11.06      2.11 o
 -12   0   6       81.35       93.66      2.16 o
 -10   0   6        1.72        2.39      1.30 o
  -8   0   6       37.66       47.61      1.56 o
  -6   0   6       28.79       15.21      1.42 o
  -4   0   6       15.47       11.54      2.59 o
  -2   0   6      460.89      444.39      7.16 o
   0   0   6        0.00        1.28      1.63 o
   4   0   6      182.56      148.79      2.64 o
   6   0   6       29.57       29.40      1.93 o
   8   0   6       20.81       24.50      2.54 o
  10   0   6       36.87       34.27      2.11 o
  12   0   6        2.80        5.07      2.03 o
  14   0   6      259.58      250.19      3.47 o
 -15   1   6       31.62       31.98      1.25 o
 -13   1   6       14.55       15.21      1.07 o
 -11   1   6       10.69       13.87      1.09 o
  -9   1   6       40.27       45.90      1.06 o
  -7   1   6      185.03      194.37      5.66 o
  -5   1   6      610.52      555.47      8.19 o
  -3   1   6      352.11      297.71      4.05 o
  -1   1   6      204.20      178.61      7.09 o
   1   1   6      498.89      475.33      4.58 o
   3   1   6     1101.79     1211.88     10.69 o
   5   1   6      209.26      229.70      7.82 o
   7   1   6      267.88      260.52      6.57 o
   9   1   6      728.47      708.15      7.68 o
  11   1   6       29.75       30.60      2.59 o
  13   1   6       13.21       12.88      1.26 o
  15   1   6      103.48      106.43      3.49 o
 -14   2   6      160.65      164.85      4.34 o
 -12   2   6      128.39      141.20      1.90 o
 -10   2   6       11.87       10.12      1.00 o
  -8   2   6      282.33      266.82      4.19 o
  -6   2   6      108.38      114.96      1.66 o
  -4   2   6      353.02      361.48     21.12 o
  -2   2   6     1146.29     1121.05     32.61 o
   0   2   6      279.56      267.63      2.63 o
   2   2   6       43.05       54.62      2.49 o
   4   2   6      545.07      561.99      3.04 o
   6   2   6     1018.46      976.10     11.87 o
   8   2   6       11.47       12.34      1.78 o
  10   2   6      215.32      199.43      7.96 o
  12   2   6        0.12        1.20      1.24 o
  14   2   6       63.91       66.53      1.59 o
 -13   3   6       38.96       37.35      1.24 o
 -11   3   6      201.41      192.46      9.66 o
  -9   3   6      657.80      624.33     21.68 o
  -7   3   6       49.19       37.94      1.25 o
  -5   3   6       22.48       29.18      1.10 o
  -3   3   6      256.67      248.13     17.60 o
  -1   3   6      262.60      219.80      4.55 o
   1   3   6      555.46      563.28     10.65 o
   3   3   6      627.14      564.90      7.72 o
   5   3   6      211.77      217.57      7.14 o
   7   3   6      179.60      164.70      4.00 o
   9   3   6      106.51       99.59      5.80 o
  11   3   6      324.54      299.47      5.48 o
  13   3   6       67.56       82.01      2.99 o
 -12   4   6      165.24      143.58      6.73 o
 -10   4   6       12.50       15.10      1.47 o
  -8   4   6      105.95       96.43      5.02 o
  -6   4   6      103.55      108.03      1.42 o
  -4   4   6      277.82      241.68      1.85 o
  -2   4   6      297.23      279.14     30.68 o
   0   4   6       55.80       47.48      1.43 o
   2   4   6       16.67       16.40      1.50 o
   4   4   6     1619.31     1613.56      6.07 o
   6   4   6      246.41      258.83      3.57 o
   8   4   6      319.08      311.26      3.77 o
  10   4   6        5.00        1.15      2.16 o
  12   4   6       10.98       12.78      2.33 o
 -11   5   6        0.02        1.19      1.53 o
  -9   5   6        7.52        7.99      1.23 o
  -7   5   6       16.13       15.85      1.54 o
  -5   5   6      238.99      225.81     22.59 o
  -3   5   6      184.69      168.77      6.10 o
  -1   5   6      200.89      203.38      5.97 o
   1   5   6      346.67      340.71     20.40 o
   3   5   6      139.86      138.59      2.54 o
   5   5   6       25.88       20.41      2.89 o
   7   5   6      217.24      238.48      3.72 o
   9   5   6       11.81       13.71      3.19 o
  -8   6   6        3.91        3.43      1.29 o
  -6   6   6       23.25       20.90      1.28 o
  -4   6   6       35.16       37.96      1.95 o
  -2   6   6        6.30        5.99      1.12 o
   0   6   6       46.13       38.94      1.81 o
   2   6   6       34.78       37.16      2.23 o
   4   6   6       19.36       23.82      3.14 o
   6   6   6       67.62       59.61      2.51 o
  -1   7   6       17.80       15.15      1.56 o
   1   7   6       28.12       28.97      2.56 o
 -14   0   7        0.38        0.72      1.46 o
 -12   0   7       70.92       73.47      8.09 o
 -10   0   7      182.31      192.20      2.34 o
  -8   0   7      260.58      226.96      2.35 o
  -6   0   7       41.93       29.52      1.45 o
  -4   0   7       44.45       45.00      8.15 o
  -2   0   7      119.70      132.74      2.44 o
   0   0   7     1098.25     1186.86      5.81 o
   4   0   7        1.30        3.31      1.58 o
   6   0   7      317.43      305.29      3.72 o
   8   0   7      187.72      170.81      2.76 o
  10   0   7      126.84      131.23      3.34 o
  12   0   7      129.74      120.80      2.76 o
  14   0   7        1.69        3.54      2.31 o
 -15   1   7       41.69       39.38      1.30 o
 -13   1   7       21.27       23.19      1.12 o
 -11   1   7       12.23       11.71      1.21 o
  -9   1   7       83.97       76.86      1.23 o
  -7   1   7      394.01      424.75      7.20 o
  -5   1   7      187.54      190.13      5.84 o
  -3   1   7      633.86      649.37      2.52 o
  -1   1   7     1001.66      977.80      3.92 o
   1   1   7     1471.22     1488.58      6.81 o
   3   1   7      148.40      151.19      1.86 o
   5   1   7      208.88      214.27      2.06 o
   7   1   7      471.26      477.60     18.22 o
   9   1   7      508.12      500.75      3.25 o
  11   1   7       88.62       88.35      2.01 o
  13   1   7       10.00       12.64      2.23 o
 -14   2   7      103.76      109.71      3.37 o
 -12   2   7       24.98       24.15      1.21 o
 -10   2   7       13.51       13.38      0.98 o
  -8   2   7        8.64       10.10      1.10 o
  -6   2   7        3.04        4.63      1.37 o
  -4   2   7       66.36       87.97      1.74 o
  -2   2   7      124.78      101.51      1.79 o
   0   2   7      182.35      133.17      2.61 o
   2   2   7      564.54      552.73     67.09 o
   4   2   7      824.58      843.29     10.42 o
   6   2   7     1416.46     1435.33     13.73 o
   8   2   7      198.70      183.59      3.38 o
  10   2   7      366.27      332.08      2.75 o
  12   2   7       69.83       66.53      2.90 o
 -13   3   7       49.16       44.67      1.39 o
 -11   3   7       82.17       84.99      3.00 o
  -9   3   7       28.77       28.98      2.31 o
  -7   3   7        2.80        2.44      1.22 o
  -5   3   7      143.99      147.03      4.37 o
  -3   3   7      197.18      190.56      1.67 o
  -1   3   7      121.43      107.52      4.07 o
   1   3   7      398.12      426.93     32.09 o
   3   3   7      102.81       96.21      9.58 o
   5   3   7      542.38      515.42      2.82 o
   7   3   7       44.19       44.61      2.31 o
   9   3   7       62.55       56.66      1.65 o
  11   3   7      275.70      261.41      7.49 o
 -12   4   7      267.58      251.52      8.58 o
 -10   4   7        9.56        8.10      1.47 o
  -8   4   7       76.81       85.81      2.82 o
  -6   4   7       28.44       31.16      1.99 o
  -4   4   7       71.06       65.50      2.15 o
  -2   4   7      137.70      127.96      1.82 o
   0   4   7      174.97      173.41     12.51 o
   2   4   7        9.14       11.59      2.08 o
   4   4   7      546.13      552.37      7.51 o
   6   4   7       47.18       50.79      2.18 o
   8   4   7       45.84       50.54      2.23 o
  10   4   7       66.88       72.19      3.34 o
  -9   5   7        6.46        7.00      1.27 o
  -7   5   7        1.30        3.48      1.16 o
  -5   5   7      104.23      105.57      1.58 o
  -3   5   7       80.77       74.44      2.20 o
  -1   5   7       26.28       25.67      1.67 o
   1   5   7      167.65      172.98      2.65 o
   3   5   7       12.81       16.29      2.84 o
   5   5   7      318.56      327.61      3.24 o
   7   5   7        1.11       -0.33      2.13 o
   9   5   7       12.93       14.16      2.33 o
  -6   6   7        6.90        5.68      1.38 o
  -4   6   7        5.93        7.67      1.38 o
  -2   6   7        4.67        5.29      1.15 o
   0   6   7        4.75        4.53      1.48 o
   2   6   7       79.84       83.64      3.29 o
   4   6   7       11.39        6.73      2.26 o
   6   6   7        2.51        5.20      3.41 o
 -14   0   8        0.70        0.04      1.52 o
 -12   0   8        4.13        7.37      2.36 o
 -10   0   8        5.81        5.37      1.34 o
  -8   0   8      124.19      114.34      3.93 o
  -6   0   8        0.23        1.57      1.21 o
  -4   0   8        0.39        0.97      1.20 o
  -2   0   8      151.17      145.59      2.46 o
   0   0   8       82.38       78.81      2.13 o
   2   0   8       13.27       14.89      1.78 o
   4   0   8        0.28        0.30      2.31 o
   6   0   8       26.90       24.85      2.69 o
   8   0   8        1.91        2.79      1.81 o
  10   0   8        1.23        0.63      2.81 o
  12   0   8      504.00      501.60      4.35 o
 -13   1   8       16.55       17.76      1.25 o
 -11   1   8       43.52       46.71      1.06 o
  -9   1   8       15.58       18.26      0.96 o
  -7   1   8       78.20       89.16      6.95 o
  -5   1   8      215.91      207.44      2.33 o
  -3   1   8        9.79       10.28      1.21 o
  -1   1   8      594.63      631.95      3.20 o
   1   1   8      149.87      162.30      4.50 o
   3   1   8      156.80      169.06      2.21 o
   5   1   8       66.11       73.04      6.80 o
   7   1   8      644.74      587.12     25.33 o
   9   1   8      108.66      105.05      2.21 o
  11   1   8       84.15       85.80      2.04 o
  13   1   8        4.35        4.69      1.88 o
 -14   2   8       39.69       39.36      1.43 o
 -12   2   8        5.50        5.40      1.29 o
 -10   2   8        4.05        3.71      1.11 o
  -8   2   8       34.38       36.47      1.15 o
  -6   2   8       79.81       71.82      1.22 o
  -4   2   8      557.12      528.84      6.11 o
  -2   2   8      410.05      429.51      7.28 o
   0   2   8       82.41       76.75     13.32 o
   2   2   8       22.07       24.94      1.32 o
   4   2   8      102.83      100.63      2.22 o
   6   2   8      856.75      856.74     12.41 o
   8   2   8      231.09      210.25      1.85 o
  10   2   8        2.45        2.55      1.70 o
  12   2   8       87.95       88.17      2.10 o
 -13   3   8       30.22       30.83      1.55 o
 -11   3   8      163.19      148.46      4.43 o
  -9   3   8       28.80       29.59      1.30 o
  -7   3   8       99.56      102.58      1.60 o
  -5   3   8       45.80       54.31      1.41 o
  -3   3   8      103.59       82.05     16.82 o
  -1   3   8        0.61        0.13      1.00 o
   1   3   8     1646.86     1590.18    167.14 o
   3   3   8     1666.92     1767.07     38.51 o
   5   3   8      166.87      158.50      7.20 o
   7   3   8      253.90      238.19      6.74 o
   9   3   8      145.09      140.23      2.03 o
  11   3   8       15.67       20.08      1.64 o
 -10   4   8       13.49       13.70      1.37 o
  -8   4   8       39.31       38.56      1.50 o
  -6   4   8      152.72      143.92      1.63 o
  -4   4   8      100.48       85.58      3.35 o
  -2   4   8      204.34      219.98      2.06 o
   0   4   8      131.98      130.16      2.30 o
   2   4   8      295.54      257.62     12.25 o
   4   4   8      117.41      118.33      4.15 o
   6   4   8        9.09       11.50      2.01 o
   8   4   8       25.18       23.02      2.18 o
  10   4   8       55.22       48.86      2.46 o
  -9   5   8       10.47        9.48      1.44 o
  -7   5   8       26.97       24.91      4.27 o
  -5   5   8       74.79       62.09     10.77 o
  -3   5   8       41.08       39.00      1.25 o
  -1   5   8       30.45       28.31      1.98 o
   1   5   8       76.87       85.29      2.36 o
   3   5   8        7.32        6.93      1.61 o
   5   5   8       21.13       21.24      2.21 o
   7   5   8        5.08        3.01      2.31 o
  -4   6   8        2.23        1.71      1.27 o
  -2   6   8        8.07        7.21      1.17 o
   0   6   8        9.33       10.56      1.59 o
   2   6   8       59.47       49.66      2.46 o
   4   6   8        7.67        5.90      2.31 o
 -14   0   9        1.90        3.40      1.55 o
 -12   0   9        6.16        2.85      1.46 o
 -10   0   9      230.11      236.72      9.43 o
  -8   0   9      151.86      145.28      1.75 o
  -6   0   9      162.62      164.22      2.17 o
  -4   0   9       29.28       30.81      1.86 o
  -2   0   9      286.80      252.83      2.94 o
   0   0   9       79.97       86.94      2.13 o
   2   0   9        6.19        6.33      1.68 o
   4   0   9        8.72       13.58      1.76 o
   6   0   9       12.08       13.18      1.91 o
   8   0   9       17.60       16.22      2.06 o
  10   0   9       11.85       14.76      2.84 o
  12   0   9        0.62        1.56      2.28 o
 -13   1   9       10.52        9.75      1.11 o
 -11   1   9       31.18       29.69      1.21 o
  -9   1   9       12.80       15.94      0.97 o
  -7   1   9       50.78       54.64      2.27 o
  -5   1   9       61.31       57.60      2.78 o
  -3   1   9       75.64       73.20      1.42 o
  -1   1   9      110.28       97.57      5.21 o
   1   1   9      279.83      295.66      2.30 o
   3   1   9      241.72      244.47      7.10 o
   5   1   9      416.17      365.06      3.75 o
   7   1   9       23.82       22.75      1.65 o
   9   1   9       84.24       84.80      1.95 o
  11   1   9       10.33       11.71      1.82 o
 -12   2   9       12.96       11.52      1.16 o
 -10   2   9       18.95       23.36      1.86 o
  -8   2   9       19.78       16.52      1.14 o
  -6   2   9      101.63       97.45      1.70 o
  -4   2   9       95.53       95.44      2.81 o
  -2   2   9      986.10      931.18     43.79 o
   0   2   9      348.15      389.76     22.26 o
   2   2   9      109.59       96.88      7.94 o
   4   2   9      318.10      320.82      4.49 o
   6   2   9      156.56      160.12      4.31 o
   8   2   9      561.98      533.13      3.00 o
  10   2   9       15.04       16.21      1.60 o
  12   2   9       12.08       15.80      2.00 o
 -11   3   9        7.50       12.27      1.54 o
  -9   3   9        8.56        8.37      1.29 o
  -7   3   9       23.11       23.55      2.35 o
  -5   3   9      165.08      154.05      1.65 o
  -3   3   9       78.84       91.31      2.50 o
  -1   3   9       39.06       38.29      2.97 o
   1   3   9      770.05      756.30     40.97 o
   3   3   9      595.14      609.77      9.88 o
   5   3   9       25.26       31.20      1.36 o
   7   3   9       45.53       45.03      1.57 o
   9   3   9       65.89       64.27      1.99 o
  11   3   9       30.40       32.23      2.05 o
 -10   4   9        1.73        2.43      1.55 o
  -8   4   9        9.05       10.94      1.60 o
  -6   4   9       43.28       39.99      1.87 o
  -4   4   9        2.15        3.20      1.23 o
  -2   4   9       87.28       86.64      2.60 o
   0   4   9      109.13      106.86     16.93 o
   2   4   9       34.88       28.46      1.55 o
   4   4   9       80.50       83.34      3.79 o
   6   4   9       20.93       18.14      1.70 o
   8   4   9      105.50      115.74      3.44 o
  -7   5   9       10.53        8.98      1.41 o
  -5   5   9       10.04       12.80      1.38 o
  -3   5   9        6.95        9.49      1.31 o
  -1   5   9        7.01        4.39      1.20 o
   1   5   9        4.65        3.69      1.70 o
   3   5   9       44.37       44.10      2.09 o
   5   5   9       17.57       16.72      3.14 o
   7   5   9      142.77      138.98      2.89 o
  -2   6   9       52.70       54.13      1.75 o
   0   6   9        9.06       11.02      1.97 o
 -12   0  10        0.09       -0.22      1.80 o
 -10   0  10        0.04        1.47      1.44 o
  -8   0  10       97.71       95.69      1.68 o
  -6   0  10        1.85        1.97      1.23 o
  -4   0  10       60.94       62.45      2.13 o
  -2   0  10      120.97      133.87      2.41 o
   0   0  10      303.52      332.95      3.17 o
   2   0  10       28.07       23.20      1.83 o
   4   0  10      756.30      710.26      7.31 o
   6   0  10      158.02      138.02      2.61 o
   8   0  10        0.22       -1.05      2.86 o
  10   0  10       32.88       29.20      3.21 o
 -13   1  10       19.13       17.98      1.24 o
 -11   1  10        8.64       11.00      1.11 o
  -9   1  10       14.48       12.69      1.05 o
  -7   1  10       21.11       21.51      1.14 o
  -5   1  10      289.31      308.29      5.59 o
  -3   1  10      461.04      475.93      6.02 o
  -1   1  10       66.77       56.56      1.66 o
   1   1  10       25.17       20.39      4.87 o
   3   1  10      159.99      170.89      9.51 o
   5   1  10      546.44      502.25      2.31 o
   7   1  10       11.36       10.48      1.42 o
   9   1  10      273.74      288.62      7.25 o
  11   1  10        5.55        1.20      1.91 o
 -12   2  10        5.75        8.45      1.29 o
 -10   2  10       22.76       24.87      1.28 o
  -8   2  10       37.71       30.21      3.21 o
  -6   2  10       71.67       71.37      1.51 o
  -4   2  10       82.19       80.66      2.01 o
  -2   2  10      507.35      482.41     22.31 o
   0   2  10      198.83      193.76      1.95 o
   2   2  10      271.18      278.80     12.59 o
   4   2  10       52.47       58.08      2.46 o
   6   2  10       67.63       65.88      1.46 o
   8   2  10        7.16       13.97      1.43 o
  10   2  10       27.32       23.67      1.52 o
 -11   3  10        4.84        2.47      1.30 o
  -9   3  10       94.42       89.53      2.71 o
  -7   3  10      135.72      133.80      1.93 o
  -5   3  10      156.13      168.06      2.17 o
  -3   3  10       70.85       73.22      1.53 o
  -1   3  10      210.11      210.16      5.72 o
   1   3  10      144.94      161.33      3.38 o
   3   3  10      288.26      250.86     50.95 o
   5   3  10        7.70        8.19      1.42 o
   7   3  10       17.16       18.54      1.71 o
   9   3  10       26.78       28.83      1.57 o
  -8   4  10        9.78        8.15      1.56 o
  -6   4  10        7.64        8.12      1.45 o
  -4   4  10       29.33       28.31      1.33 o
  -2   4  10       36.25       39.72      1.38 o
   0   4  10      446.32      459.77     22.48 o
   2   4  10       33.07       34.75      1.92 o
   4   4  10      119.17      121.92      1.90 o
   6   4  10       56.12       55.28      2.04 o
   8   4  10       13.40       15.36      2.36 o
  -5   5  10        2.18        1.85      1.40 o
  -3   5  10       16.99       15.54      1.21 o
  -1   5  10       72.16       82.14      2.00 o
   1   5  10       28.44       33.21      2.97 o
   3   5  10       19.62       23.04      1.92 o
   5   5  10        8.25       10.42      3.31 o
 -12   0  11       10.24       10.31      1.61 o
 -10   0  11       66.94       65.82      2.76 o
  -8   0  11        0.49        0.22      1.61 o
  -6   0  11       94.32      107.48      3.09 o
  -4   0  11        9.41        7.15      1.88 o
  -2   0  11      223.98      221.15      2.81 o
   0   0  11       43.95       44.11      2.01 o
   2   0  11      121.00      118.59      2.46 o
   4   0  11       20.65       17.25      1.59 o
   6   0  11        0.42        0.53      1.58 o
   8   0  11        0.00        0.25      2.96 o
  10   0  11      108.61      106.95      3.72 o
 -11   1  11        8.02        9.91      1.57 o
  -9   1  11       12.17       12.61      1.44 o
  -7   1  11       28.88       28.05      1.21 o
  -5   1  11      289.41      263.36      5.19 o
  -3   1  11      130.37      135.92      9.72 o
  -1   1  11       82.62       85.89      4.12 o
   1   1  11      222.98      218.95     12.80 o
   3   1  11       90.85       83.09      3.67 o
   5   1  11       92.36       77.59      1.46 o
   7   1  11        4.16        4.43      1.45 o
   9   1  11       55.77       67.01      1.62 o
 -10   2  11       26.45       23.64      1.40 o
  -8   2  11       10.01       11.92      1.17 o
  -6   2  11       69.41       71.08      1.56 o
  -4   2  11        9.57       11.14      1.23 o
  -2   2  11      345.41      368.06     16.25 o
   0   2  11        0.15        1.77      2.36 o
   2   2  11        4.63        4.70      1.24 o
   4   2  11       23.55       21.38      1.66 o
   6   2  11      295.11      312.60      5.28 o
   8   2  11        7.54       12.90      1.81 o
  -9   3  11        8.47        9.13      1.41 o
  -7   3  11       47.43       48.19      2.25 o
  -5   3  11        9.33       10.18      1.30 o
  -3   3  11        3.54        4.24      1.41 o
  -1   3  11       46.86       50.09      1.72 o
   1   3  11      159.85      158.08      5.27 o
   3   3  11      114.06      126.77      6.24 o
   5   3  11      125.12      132.93      1.85 o
   7   3  11        0.11        1.14      1.58 o
  -6   4  11        6.63        7.73      1.41 o
  -4   4  11       29.14       32.01      1.56 o
  -2   4  11       60.02       61.23      1.70 o
   0   4  11      213.81      225.83     11.22 o
   2   4  11       22.61       25.95      3.65 o
   4   4  11       57.09       65.11      3.19 o
   6   4  11       91.82       91.70      3.43 o
  -3   5  11       85.37       90.31      2.16 o
  -1   5  11       35.14       44.53      4.33 o
   1   5  11       13.09       13.76      1.35 o
 -10   0  12        0.17        0.20      1.54 o
  -8   0  12      295.32      288.17     20.59 o
  -6   0  12       30.47       33.14      2.23 o
  -4   0  12       10.88       11.65      2.01 o
  -2   0  12       40.74       47.33      2.06 o
   0   0  12       44.23       44.46      2.11 o
   2   0  12      950.56      905.31      5.26 o
   4   0  12       14.24       15.40      1.71 o
   6   0  12       32.99       29.25      2.13 o
   8   0  12       51.69       47.48      2.49 o
  -9   1  12       16.71       14.55      1.50 o
  -7   1  12        5.83        6.17      1.21 o
  -5   1  12      410.51      408.82     12.28 o
  -3   1  12       44.44       45.25      1.75 o
  -1   1  12       76.64       80.07      4.71 o
   1   1  12       54.94       54.64      3.11 o
   3   1  12       16.50       19.77      1.37 o
   5   1  12       11.50       10.97      1.18 o
   7   1  12       27.40       25.47      1.62 o
  -8   2  12       57.26       58.06      2.54 o
  -6   2  12       42.56       38.60      1.41 o
  -4   2  12       40.10       40.48      2.11 o
  -2   2  12       71.97       68.46      1.93 o
   0   2  12        5.48        6.21      1.38 o
   2   2  12       32.51       31.24      1.70 o
   4   2  12        7.57        8.66      1.21 o
   6   2  12       94.08       98.46      1.66 o
  -7   3  12        7.27        9.60      1.60 o
  -5   3  12        1.78        1.24      1.44 o
  -3   3  12       22.55       17.60      1.53 o
  -1   3  12       21.28       21.37      1.77 o
   1   3  12       19.17       20.59      1.49 o
   3   3  12        0.18        0.84      1.35 o
   5   3  12        0.24        2.38      1.83 o
  -4   4  12        0.76        0.48      1.28 o
  -2   4  12       28.26       29.52      1.70 o
   0   4  12      122.31      126.83      1.71 o
   2   4  12        2.09        3.33      1.43 o
  -8   0  13       63.02       60.03      3.34 o
  -6   0  13      153.36      155.32      2.79 o
  -4   0  13      147.52      159.91      2.74 o
  -2   0  13        1.06        3.64      2.03 o
   0   0  13        2.72        3.51      2.06 o
   2   0  13        2.12        3.19      2.11 o
   4   0  13        4.95        4.55      1.71 o
   6   0  13       35.29       37.06      3.72 o
  -7   1  13       23.00       22.71      1.63 o
  -5   1  13       85.82       87.63      3.39 o
  -3   1  13       33.49       36.52      1.58 o
  -1   1  13      113.46      116.65      2.33 o
   1   1  13        4.12        9.13      2.02 o
   3   1  13       47.41       42.78      1.56 o
   5   1  13        6.97        8.37      1.27 o
  -6   2  13        6.25        6.98      1.59 o
  -4   2  13        6.88        3.95      1.74 o
  -2   2  13       16.76       16.30      1.54 o
   0   2  13       53.62       53.24      2.56 o
   2   2  13        8.28       10.47      1.38 o
   4   2  13        6.26        7.13      1.13 o
  -5   3  13        1.87        3.85      1.85 o
  -3   3  13       12.48       15.07      1.82 o
  -1   3  13        1.78        1.92      1.54 o
   1   3  13       61.00       63.60      1.96 o
   3   3  13      171.36      168.93      4.10 o
  -6   0  14        0.01        1.91      2.28 o
  -4   0  14        1.97        1.58      2.23 o
  -2   0  14        0.21        1.51      2.16 o
   0   0  14      120.96      117.93      2.69 o
   2   0  14        4.93        3.72      3.09 o
  -5   1  14        2.73        3.38      1.81 o
  -3   1  14        5.02        5.00      1.55 o
  -1   1  14      127.93      128.08      6.08 o
   1   1  14        0.33        0.82      1.78 o
   3   1  14       17.32       16.41      1.32 o
  -2   2  14       57.68       60.33      2.50 o
   0   2  14       11.07       13.22      1.63 o
 
